# Supplementary material for: Incorporating a Piperidinyl Group in the Fluorophore Extends the Fluorescence Lifetime of Click-Derived Cyclam-Naphthalimide Conjugates
Source: PLoS One. 2014 Jul 1;9(7):e100761. doi: 10.1371/journal.pone.0100761 (PMC4077572; doi:10.1371/journal.pone.0100761)
Supplement: File S1 — Contains the files: Text S1. Lippert-Mataga Equation. Text S2. Synthesis of Known Compounds. Figure S1. Stokes shift () of 8 versus orientation polarizability (Δ f ). The red, straight line represents the best linear fit to the 13 data points [coefficient of determination R 2 = 0.560, slope = (4.32±1.07)×103 cm−1, intercept = (4.41±0.26)×103 cm−1]. Figure S2. Stokes shift () of 9 versus orientation polarizability (Δ f ). The red, straight line represents the best linear fit to the 13 data points [coefficient of determination R 2 = 0.392, slope = (3.00±1.02)×103 cm−1, intercept = (4.61±0.25)×103 cm−1]. Figure S3. Stokes shift () of 10 versus orientation polarizability (Δ f ). The red, straight line represents the best linear fit to the 13 data points [coefficient of determination R 2 = 0.562, slope = (4.07±1.00)×103 cm−1, intercept = (4.53±0.25)×103 cm−1]. Figure S4. Fluorescence spectra of 8 (10 µM) in the presence of various metal ions. Experiments were carried out in HEPES buffer (10 mM, pH 7.4) at 25°C and the fluorescence emission spectra were recorded about 5 min after addition of various metal ions (1 equiv.). Figure S5. Fluorescence spectra of 9 (10 µM) in the presence of various metal ions. Experiments were carried out in HEPES buffer (10 mM, pH 7.4) at 25°C and the fluorescence emission spectra were recorded about 5 min after addition of various metal ions (1 equiv.). Figure S6. Fluorescence spectra of 10 (10 µM) in the presence of various metal ions. Experiments were carried out in HEPES buffer (10 mM, pH 7.4) at 25°C and the fluorescence emission spectra were recorded about 5 min after addition of various metal ions (1 equiv.). Figure S7. UV-Vis spectra of 8 (10 µM) in the presence of various metal ions. Experiments were carried out in HEPES buffer (10 mM, pH 7.4) at 25°C and the UV-Vis spectra were recorded about 5 min after addition of various metal ions (1 equiv.). Figure S8. UV-Vis spectra of 9 (10 µM) in the presence of various metal ions. Ex [file pone.0100761.s001.zip]

Archive with 36 entries (35 files):
- SI/
- SI/Figure S1.tif
- SI/Figure S10.tif
- SI/Figure S11.tif
- SI/Figure S12.tif
- SI/Figure S13.tif
- SI/Figure S14.tif
- SI/Figure S15.tif
- SI/Figure S16.tif
- SI/Figure S17.tif
- SI/Figure S18.tif
- SI/Figure S19.tif
- SI/Figure S2.tif
- SI/Figure S20.tif
- SI/Figure S21.tif
- SI/Figure S22.tif
- SI/Figure S23.tif
- SI/Figure S24.tif
- SI/Figure S25.tif
- SI/Figure S26.tif
- SI/Figure S27.tif
- SI/Figure S28.tif
- SI/Figure S29.tif
- SI/Figure S3.tif
- SI/Figure S30.tif
- SI/Figure S31.tif
- SI/Figure S32.tif
- SI/Figure S33.tif
- SI/Figure S4.tif
- SI/Figure S5.tif
- SI/Figure S6.tif
- SI/Figure S7.tif
- SI/Figure S8.tif
- SI/Figure S9.tif
- SI/Text S1_Lippert-Mataga Equation_20140505.docx
- SI/Text S2_Synthesis of Known Compounds_20140505.doc
